# Supplementary material for: Genome-Wide Diversity and Phylogeography of Mycobacterium avium subsp. paratuberculosis in Canadian Dairy Cattle
Source: PLoS One. 2016 Feb 12;11(2):e0149017. doi: 10.1371/journal.pone.0149017 (PMC4752300; doi:10.1371/journal.pone.0149017)
Supplement: S1 Table — (XLSX) [file pone.0149017.s002.xlsx]

## Sheet: Sheet2
UCID	Dataset	Province	FarmID	Region	Avg_depth_of_coverage	Number_of_reads
A1_011	Canadian	AB	57	Region 3	51.7198	1506784
A1_012	Canadian	AB	51	Region 3	56.4085	1597100
A1_013	Canadian	AB	3	Region 1	63.9724	2094612
A1_014	Canadian	AB	62	Region 1	45.0654	1215198
A1_016	Canadian	AB	68	Region 1	53.5613	1430948
A1_018	Canadian	AB	9	Region 2	46.5788	1274582
A1_019	Canadian	AB	8	Region 1	66.1008	1792908
A1_021	Canadian	AB	77	Region 1	38.7395	1357470
A1_023	Canadian	AB	79	Region 2	38.545	1535448
A1_027	Canadian	AB	85	Region 3	9.62472	819812
A1_028	Canadian	AB	98	Region 1	6.83681	581268
A1_034	Canadian	AB	72	Region 3	46.7327	1421890
A1_035	Canadian	AB	71	Region 1	44.4865	1324146
A1_037	Canadian	AB	73	Region 1	46.7549	1428874
A1_038	Canadian	AB	73	Region 1	42.157	1254698
A1_047	Canadian	AB	11	Region 2	79.4707	2391906
A1_052	Canadian	AB	114	Region 3	56.3367	1739962
A1_053	Canadian	AB	123	Region 3	20.4029	622090
A1_054	Canadian	AB	125	Region 2	27.8156	1030612
A1_057	Canadian	AB	214	Region 3	52.916	1598138
A1_082	Canadian	AB	23	Region 3	57.0576	1581858
A1_085	Canadian	AB	138	Region 1	73.5733	2062504
A1_092	Canadian	AB	138	Region 1	85.837	2446910
A1_095	Canadian	AB	223	Region 1	71.363	2128494
A1_102	Canadian	AB	8	Region 1	46.4082	1605326
A1_105	Canadian	AB	33	Region 3	11.552	368134
A1_107	Canadian	AB	171	Region 1	7.28749	638570
A1_110	Canadian	AB	137	Region 1	29.8391	920214
A1_112	Canadian	AB	26	Region 2	42.9648	1698772
A1_113	Canadian	AB	27	Region 2	38.2945	1341010
A1_152	Canadian	AB	237	Region 1	60.0741	1856762
A1_154	Canadian	AB	237	Region 1	58.4388	1877382
A1_155	Canadian	AB	237	Region 1	44.0521	1401460
A1_157	Canadian	AB	9	Region 2	63.7946	2062688
A1_203	Canadian	AB	PF183	Region 1	55.0959	2014034
A1_211	Canadian	AB	77	Region 1	7.31572	717366
A1_214	Canadian	AB	85	Region 3	31.7598	970148
A1_219	Canadian	AB	59	Region 1	8.44964	663168
A1_220	Canadian	AB	63	Region 3	8.56898	792756
A1_223	Canadian	AB	78	Region 2	30.5049	1008558
A1_229	Canadian	AB	99	Region 1	14.5036	523446
A1_252	Canadian	AB	296	Region 1	39.4139	1174600
A1_253	Canadian	AB	299	Region 1	13.9063	968714
A1_255	Canadian	AB	76	Region 2	36.3681	1103918
A1_279	Canadian	AB	93	Region 3	5.92006	482264
A1_285	Canadian	AB	145	Region 2	14.8474	504492
A1_286	Canadian	AB	172	Region 1	20.0042	679608
A1_288	Canadian	AB	179	Region 1	31.184	966696
A1_310	Canadian	AB	158	Region 1	15.3002	553898
A1_333	Canadian	AB	16	Region 3	13.3775	1025868
A1_335	Canadian	AB	39	Region 3	18.3395	650608
A1_356	Canadian	AB	224	Region 1	30.9314	1020886
A1_357	Canadian	AB	347	Region 3	59.7564	1850238
A1_374	Canadian	AB	160	Region 1	47.1764	1508424
A1_377	Canadian	AB	14	Region 2	62.7091	2207266
A1_378	Canadian	AB	14	Region 2	24.7854	830058
A1_402	Canadian	AB	398	Region 2	8.35553	616030
A1_590	Canadian	AB	67	Region 3	38.0257	1080146
A1_635	Canadian	AB	ED44		8.35129	512650
A1_636	Canadian	AB	ED41		12.8303	788986
A1_637	Canadian	AB	ED39		8.35346	568094
A1_638	Canadian	AB	ED33		8.50796	586272
A1_639	Canadian	AB	ED29		25.6357	1368048
A1_640	Canadian	AB	ED70		16.1335	915582
A1_641	Canadian	AB	ED37		5.68201	492368
A1_643	Canadian	AB	ED79		17.8395	457230
A1_644	Canadian	AB	ED13		6.07932	567456
A1_645	Canadian	AB	ED45		20.7845	463454
A1_646	Canadian	AB	ED13		18.9267	477210
A1_647	Canadian	AB	ED90		27.3983	1576018
A1_648	Canadian	AB	ED23		7.27394	719392
A1_649	Canadian	AB	ED8		7.45605	723872
A1_650	Canadian	AB	ED42		4.35522	378140
A1_063	Canadian	BC	5165		10.2362	778092
A1_127	Canadian	BC	4540		44.8275	1466088
A1_129	Canadian	BC	4083		4.8393	619276
A1_130	Canadian	BC	3926		43.8263	1596098
A1_138	Canadian	BC	4053		49.8025	1771234
A1_139	Canadian	BC	33939		76.0233	2457572
A1_652	Canadian	MB	MB003			372406
A1_653	Canadian	MB	MB005		15.5482	911076
A1_654	Canadian	MB	MB008		5.06298	526820
A1_655	Canadian	MB	MB011		6.98387	706788
A1_656	Canadian	MB	MB014		4.10486	424940
A1_175	Canadian	NB	AT061		44.7866	1492656
A1_179	Canadian	NB	AT252		26.8857	848346
A1_182	Canadian	NB	AT129		43.4285	1498082
A1_194	Canadian	NB	AT319		51.1843	1626852
A1_326	Canadian	NB	AT40		16.7817	359528
A1_622	Canadian	NB	AT503		14.9999	478212
A1_NL1	Canadian	NL	NL1		12.0931	350854
A1_NL2	Canadian	NL	NL2		13.8986	400622
A1_NL3	Canadian	NL	NL3		12.2034	360506
A1_627	Canadian	NS	AT523		12.8808	381604
A1_629	Canadian	NS	AT532		11.3834	500366
A1_672	Canadian	NS	AT524		8.60703	253058
A1_681	Canadian	NS	AT545		7.43723	217798
A1_060	Canadian	ON	ON4		44.3764	1280614
A1_124	Canadian	ON	ON25		43.1497	1469854
A1_125	Canadian	ON	ON26		26.7046	958376
A1_131	Canadian	ON	ON9		5.70217	837680
A1_132	Canadian	ON	ON10		42.7027	1426140
A1_135	Canadian	ON	ON15		53.1161	1727556
A1_136	Canadian	ON	ON17		32.4358	1267394
A1_146	Canadian	ON	ON41		32.0399	1047252
A1_149	Canadian	ON	ON29		20.2886	318720
A1_150	Canadian	ON	ON24		21.3194	770456
A1_158	Canadian	ON	ON20		50.2964	1751732
A1_161	Canadian	ON	ON28		41.2767	1494128
A1_164	Canadian	ON	ON38		52.3563	1876720
A1_165	Canadian	ON	ON37		43.9021	1747662
A1_531	Canadian	ON	ON78		11.5842	1214720
A1_659	Canadian	ON	ON152		33.9211	1068930
A1_661	Canadian	ON	ON91		27.6411	828082
A1_664	Canadian	ON	ON89		26.6283	807710
A1_667	Canadian	ON	ON102		41.3711	1182014
A1_668	Canadian	ON	ON106		21.3725	665392
A1_669	Canadian	ON	ON98		18.0199	530404
A1_682	Canadian	ON	ON95		29.834	965164
A1_683	Canadian	ON	ON97		19.4789	676212
A1_684	Canadian	ON	ON117		34.1251	1058258
A1_685	Canadian	ON	ON134		23.5788	793586
A1_686	Canadian	ON	ON108		41.0693	1296652
A1_172	Canadian	PE	AT093		27.5005	810928
A1_180	Canadian	PE	AT099		29.8461	1005658
A1_193	Canadian	PE	AT316		22.311	797800
A1_320	Canadian	PE	AT4		20.5538	592048
A1_323	Canadian	PE	AT15		14.3643	973710
A1_331	Canadian	PE	AT36		11.7179	529436
A1_067	Canadian	QC	B265		67.215	1914758
A1_075	Canadian	QC	B266		70.091	2092900
A1_076	Canadian	QC	B270		19.5789	2213792
A1_099	Canadian	QC	B254		42.9622	1468016
A1_114	Canadian	QC	B267		35.158	1228052
A1_506	Canadian	QC	B277		13.9672	947258
A1_507	Canadian	QC	B278		12.0116	924480
A1_508	Canadian	QC	B282		14.7464	1080172
A1_511	Canadian	QC	B285		12.5664	1054466
A1_512	Canadian	QC	B286		12.1078	900888
A1_513	Canadian	QC	B306		6.86836	759710
A1_514	Canadian	QC	B307		5.70031	720944
A1_515	Canadian	QC	B311		8.13588	852514
A1_516	Canadian	QC	B312		6.9849	737766
A1_517	Canadian	QC	B313		7.64509	823766
A1_518	Canadian	QC	B364		7.51138	852234
A1_519	Canadian	QC	B314		20.2189	1774238
A1_522	Canadian	QC	B339		15.9875	1334078
A1_525	Canadian	QC	B390		18.5862	625886
A1_526	Canadian	QC	B391		27.0467	851348
A1_527	Canadian	QC	B397		20.7186	681120
A1_529	Canadian	QC	B398		14.7606	495474
A1_530	Canadian	QC	B410		22.8755	702962
A1_534	Canadian	QC	B340		14.8983	427160
A1_536	Canadian	QC	B384		19.6115	632798
A1_538	Canadian	QC	B383		36.1046	1043848
A1_545	Canadian	QC	B371		23.6336	719584
A1_546	Canadian	QC	B422		33.7905	959422
A1_547	Canadian	QC	B341		15.6587	486428
A1_548	Canadian	QC	B342		30.4436	896770
A1_071	Canadian	SK	S1320		5.84199	529750
A1_072	Canadian	SK	S839		57.3346	1093928
A1_196	Canadian	SK	S559		27.4644	784560
A1_200	Canadian	SK	S699		51.9989	1807900
A1_202	Canadian	SK	S686		11.2049	353132
A1_291	Canadian	SK	S841		7.05739	260108
A1_293	Canadian	SK	S246		24.846	702710
A1_312	Canadian	SK	S440		14.4999	479622
A1_334	Canadian	SK	S382		47.207	1573336
A1_339	Canadian	SK	S618		41.7194	1373630
A1_341	Canadian	SK	S497		9.90683	335012
A1_344	Canadian	SK	S134		14.0421	1089196
A1_345	Canadian	SK	S168		18.9491	482192
A1_354	Canadian	SK	S186		37.6718	1311980
A1_362	Canadian	SK	S333		60.9659	1882098
A1_364	Canadian	SK	S120		32.6859	1029162
A1_366	Canadian	SK	S258		8.46132	681710
A1_369	Canadian	SK	S246		9.42378	764482
A1_370	Canadian	SK	S183		12.5877	407156
A1_371	Canadian	SK	S616		61.7868	2295938
A1_375	Canadian	SK	S440		8.70745	655834
A1_376	Canadian	SK	S706		46.5415	1609328
A1_380	Canadian	SK	S396		43.9751	1551616
MAPMRI007	Global				82.7515	10856895
MAPMRI0106	Global				187.711	25749472
MAPMRI0107	Global				216.665	29215620
MAPMRI0111	Global				114.979	16793104
MAPMRI012	Global				99.5634	10959228
MAPMRI0121	Global				125.011	16386222
MAPMRI0122	Global				120.927	15444884
MAPMRI0125	Global				113.539	13325466
MAPMRI0128	Global				139.725	15863326
MAPMRI015	Global				85.4939	11229136
MAPMRI048	Global				64.0464	6640216
MAPMRI050	Global				255.878	30629710
MAPMRI051	Global				160.052	19664762
MAPMRI053	Global				153.813	18148366
MAPMRI055	Global				91.503	11974218
MAPMRI056	Global				158.95	18757420
MAPMRI059	Global				142.737	16292052
MAPMRI065	Global				145.929	13255726
MAPMRI072	Global				190.53	24611758
MAPMRI074	Global				122.819	15915506
MAPMRI077	Global				103.771	13542522
MAPMRI081	Global				125.734	16386328
MAPMRI084	Global				161.303	20704428
MAPMRI085	Global				224.963	28903262
MAPMRI089	Global				128.636	16706978
MAPMRI100	Global				101.798	13963512
